# Supplementary material for: Preferred Migration of Mitochondria toward Cells and Tissues with Mitochondrial Damage
Source: Int J Mol Sci. 2022 Dec 12;23(24):15734. doi: 10.3390/ijms232415734 (PMC9779580; doi:10.3390/ijms232415734)
Supplement: Supplementary file 1 [file ijms-23-15734-s001.zip]

Archive with 1 entries (1 files):
- ijms-2083928-supplementary.pdf
